# Supplementary material for: Subnanomolar Affinity and Selective Antagonism at α7 Nicotinic Receptor by Combined Modifications of 2-Triethylammonium Ethyl Ether of 4-Stilbenol (MG624)
Source: J Med Chem. 2022 Dec 16;66(1):306–32. doi: 10.1021/acs.jmedchem.2c01256 (PMC9841521; doi:10.1021/acs.jmedchem.2c01256)
Supplement: Supplementary file 2 — jm2c01256_si_002.csv [file jm2c01256_si_002.csv]

Compound	SMILES	alpha7 nAChR Ki (microM)	alpha3beta4 nAChR Ki (microM)	alpha4beta2 nAChR Ki (microM)	alpha7 nAChR IC50 (microM) (peak current)	alpha7 nAChR IC50 (microM) (AUC)	alpha9alpha10 nAChR IC50 (microM)
1a	CC[N+](CC)(CCOC1=CC=C(/C=C/C2=CC=CC=C2)C=C1)CC.[I-]	0.104	0.433	5.7	1.99	2.08	6.68
2	C[N+]1(C)C[C@H](OC2=CC=C(/C=C/C3=CC=CC=C3)C=C2)CC1.[I-]	0.023	2.7	9.3	1.49	2.17	36.5
3	CC[N+](CC)(CC)CCOC1=CC=CC=C1.[I-]	27.0	10.0	19
4	C=CC1=CC=C(OCC[N+](CC)(CC)CC)C=C1.[I-]	0.285	1.07	24
5	CC[N+](CC)(CC)CCOC1=CC=C(C2=CC=CC=C2)C=C1.[I-]	0.129	0.44	11.8
6	CC[N+](CC)(CC)CCOC1=CC=C(CCC2=CC=CC=C2)C=C1.[I-]	1	646	1	249		not active	not active	9.12
7	CC[N+](CC)(CC)CCOC1=CC=C(C#CC2=CC=CC=C2)C=C1.[I-]	0.664	0.912	19.4
8	CC[N+](CC)(CC)CCOC1=CC=C(C2=CC=C3C=CC=CC3=C2)C=C1.[I-]	0.081	0.458	1.8
9	CC[N+](CC)(CC)CCOC1=CC=C(C2=C3C=CC=CC3=CC=C2)C=C1.[I-]	3	107	0.097
10	CC[N+](CC)(CC)CCOC1=CC=C(/C=C/C2=C3C=CC=CC3=CC=C2)C=C1.[I-]	1	347	0.501
11	CC[N+](CC)(CC)CCOC1=CC=C(/C=C/C2=CC=C3C=CC=CC3=C2)C=C1.[I-]	1	004	0.425
12	CC[N+](CC)(CC)CCOC1=CC=C(/C=C/C2=CC=CC=C2Br)C=C1.[I-]	0.525
13	CC[N+](CC)(CC)CCOC1=CC=C(/C=C/C2=CC=CC(Br)=C2)C=C1.[I-]	1	036
14	CC[N+](CC)(CC)CCOC1=CC=C(/C=C/C2=CC=C(Br)C=C2)C=C1.[I-]	0.723
15	FC(C1=CC(/C=C/C2=CC=C(OCC[N+](CC)(CC)CC)C=C2)=CC=C1)(F)F.[I-]	1	525	1	411	21.8
16	FC(C1=CC=C(C=C1)/C=C/C2=CC=C(OCC[N+](CC)(CC)CC)C=C2)(F)F.[I-]	1	334	0.874	10.4
17	COC1=CC(/C=C/C2=CC=C(OCC[N+](CC)(CC)CC)C=C2)=CC=C1.[I-]	0.621
18	COC1=CC=C(C=C1)/C=C/C2=CC=C(OCC[N+](CC)(CC)CC)C=C2.[I-]	0.353	0.187
19	OC1=CC(/C=C/C2=CC=C(OCC[N+](CC)(CC)CC)C=C2)=CC=C1.[I-]	0.573	0.998	10.1
20	OC1=CC=C(C=C1)/C=C/C2=CC=C(OCC[N+](CC)(CC)CC)C=C2.[I-]	0.342	0.873	9.82
21	CC[N+](CC)(CC)CCOC1=CC=C(/C=C/C2=CC(OC)=CC(OC)=C2)C=C1.[I-]	0.189	0.676	1.2
22	CC[N+](CC)(CC)CCOC1=CC=C(/C=C/C2=CC(O)=CC(O)=C2)C=C1.[I-]	0.242	0.793	7.24
23	CC[N+](CC)(CC)CCOC1=CC=C(OCC2=CC=CC=C2)C=C1.[I-]	1	010	4	700	7.5
24	CC[N+](CC)(CC)CCOC1=CC=C(COC2=CC=CC=C2)C=C1.[I-]	2.6
25	CC[N+](CC)(CC)CCOC1=CC=C(NC(C2=CC=CC=C2)=O)C=C1.[I-]	0.862	1.07	4.5	25.7	26.9	115
26	O=C(C1=CC=C(OCC[N+](CC)(CC)CC)C=C1)NC2=CC=CC=C2.[I-]	0.25	0.113	23	>100	>100	75.9
27	CC[N+](CC)(CC)CCOC1=CC=C(/N=N/C2=CC=CC=C2)C=C1.[I-]	0.526			11.2	5.54	15.8
28	CC[N+](CC)(CC)CCOC1=CC=C(C2=NC3=CC=CC=C3O2)C=C1.[I-]	0.166	0.653		1.78	2.25	72.4
29	CC[N+](CC)(CC)CCOC1=CC=C(C2=NC3=CC=CC=C3N2)C=C1.[I-]	0.0336	0.345		182	197	202
30	CC[N+](CC)(CC)CCOC1=CC=C(C2=CC3=C(C=C2)C=CN3)C=C1.[I-]	0.184	0.174		1.91	1.95	6.46
31	CC[N+](CC)(CC)CCOC1=CC=C(C2=CC3=C(NC=C3)C=C2)C=C1.[I-]	0.0187	0.177		2.01	1.86	8.13
32	CC[N+](CC)(CC)CCOC1=CC=C(C2=CC=C3OC=CC3=C2)C=C1.[I-]	0.45	0.343
33	C[N+]1(C)C[C@H](OC2=CC=C(C3=CC4=C(NC=C4)C=C3)C=C2)CC1.[I-]	0.00082	0.365	5.1	1.07	1.12	15.9
